# Supplementary material for: Detection and Characterization of Carbapenemase-Producing Escherichia coli and Klebsiella pneumoniae from Hospital Effluents of Ouagadougou, Burkina Faso
Source: Antibiotics (Basel). 2023 Sep 29;12(10):1494. doi: 10.3390/antibiotics12101494 (PMC10603891; doi:10.3390/antibiotics12101494)
Supplement: Supplementary file 1 [file antibiotics-12-01494-s001.zip]

Archive with 1 entries (1 files):
- antibiotics-2559406-supplementary.pdf
